# Supplementary material for: IPD 2.0: To derive insights from an evolving SARS-CoV-2 genome
Source: BMC Bioinformatics. 2021 May 13;22:247. doi: 10.1186/s12859-021-04172-x (PMC8118100; doi:10.1186/s12859-021-04172-x)
Supplement: Supplementary file 1 — Additional file 1. Supplementary Tables (S1–S6). [file 12859_2021_4172_MOESM1_ESM.xlsx]

## Sheet: SupplementaryTable1
Supplementary Table S1: Distribution of type of SARS-CoV-2 genome variants across the sequences in GISAID database
SR No	Dataset feature		Count
1	Number of samples (GISAID)		200865
2	Total mutations		2583007
3	Nonsynonymous mutations		1327548 (51.39 %)
	a	Missense mutation	657667 (49.54 %)
	b	Stop lost	15532 (1.17 %)
	c	Stop gain	8761 (0.66 %)
	d	Deletions/ Insertion	3053 (0.23 %)
4	Synonymous mutations		1004453 (38.88 %)
5	Intergenic mutations		242631 (9.39 %)
6	Number of unique mutations in the coding region		31641
7	Number of unique mutant positions in the coding region		21016
8	Number of nonsynonymous mutations per sample (average)		6.6
9	Number of synonymous mutations per sample (average)		5
10	Number of Intergenic mutations per sample (average)		1.2

## Sheet: SupplementaryTable2
Supplementary Table S2: Recurrent hot-spot mutations in the SARS-CoV-2 genome
Position	Variant Type	Gene	Protein product	Position mutation recurrence	Predominant change	Recurrence of predominant change
241	snp	-	-	183258	intergenic_region n.241C>T	183050
445	snp	ORF1ab	leader protein	48255	synonymous_variant c.180T>C p.Val60Val	48227
3037	snp	ORF1ab	nsp3	186256	synonymous_variant c.2772C>T p.Phe924Phe	186189
6286	snp	ORF1ab	nsp3	47678	synonymous_variant c.6021C>T p.Thr2007Thr	47671
14408	snp	ORF1ab	RNA-dependent RNA polymerase	185968	synonymous_variant c.14143C>T p.Leu4715Leu	185945
21255	snp	ORF1ab	2'-O-ribose methyltransferase	48536	missense_variant c.20990G>C p.Arg6997Pro	48393
22227	snp	S	surface glycoprotein	47972	missense_variant c.665C>T p.Ala222Val	47971
23403	snp	S	surface glycoprotein	176485	missense_variant c.1841A>G p.Asp614Gly	176436
25563	snp	ORF3a	ORF3a protein	43073	missense_variant c.171G>T p.Gln57His	42747
26801	snp	M	membrane glycoprotein	48754	synonymous_variant c.279C>G p.Leu93Leu	48232
28881	complex	N	nucleocapsid phosphoprotein	64322	missense_variant c.608_610delGGGinsAAC p.ArgGly203LysArg	63336
28932	snp	N	nucleocapsid phosphoprotein	48441	missense_variant c.659C>T p.Ala220Val	48426
29645	snp	ORF10		48218	missense_variant c.88G>T p.Val30Leu	48185

## Sheet: SupplementaryTable3
Supplementary Table S3: Variant analysis statistics of the emerging SARS-CoV-2 lineages, B 1.1.7 (UK), B 1.315 (South Africa) and P1 (Brazil)
Country	Strain/lineage	Number of sequences analysed	Number of mutations recurring in 50 percent samples	Median	Average
UK	B 1.1.7	13	31	32	30.07
South Africa	B 1.315 (501Y.V2)	82	23	25	25.09
Brazil	P1	13	28	25	25.69

## Sheet: SupplementaryTable4
Supplementary Table S4: Variants identified in at least 50 percent of the strain specific sequences analysed from P.1, B 1.315 and B 1.1.7 strain
P1 Brazil strain variants	B 1.315 South Africa strain variants	B 1.1.7 UK strain variants
A5648C	A10323G	A23063T
A6613G	A23063T	A23403G
AGTAGGG28877TCTAAAC	A23403G	A28111G
C14408T	C1059T	ATACATG21764A
C241T	C14408T	C14408T
C28512G	C23664T	C23604A
C3037T	C241T	C23709T
G17259T	C25904T	C27972T
G25088T	C26456T	C3037T
G28262GAACA	C28887T	G24914C
T26149C	G174T	G28048T
T733C	G22813T	GGG28881AAC
A6319G	G23012A	C241T
C12778T	G25563T	C28977T
C13860T	G5230T	C5388A
C21614T	A21801C	C5986T
C21621A	C3037T	GAT28280CTA
C21638T	C14925T	TA28270T
C24642T	C28253T	C14676T
A23403G	C8964T	C15279T
C23525T	G11230T	C23271A
C2749T	C8660T	C3267T
G21974T	T27504C	C913T
G28167A		GTCTGGTTTT11287G
G22132T		T16176C
A22812C		T24506G
A23063T		T6954C
G23012A		TTTA21990T
		A1643T
		T28245G
		TTCA28251CTGTTC

## Sheet: SupplementaryTable5
Supplementary Table S5: Distribution of type of SARS-CoV-2 genome variants in Indian samples submitted in GISAID database
Dataset feature	Count
Number of Indian samples (GISAID)	3361
Total mutations	35669
Nonsynonymous mutations	17391 (48.75 %)
Synonymous mutations	14788 (41.45 %)
Intergenic mutations	3404 (9.54%)
Number of unique mutations in the coding region	4422
Number of unique mutant positions in the coding region	4139
Number of nonsynonymous mutations per sample (average)	5.17
Number of synonymous mutations per sample (average)	4.39

## Sheet: SupplementaryTable6
Supplementary Table S6: IPD 2.0 SARS-CoV-2 module clade assignment prediction results for the simulated samples generated from different SARS-CoV-2 clades
Coverage	Number of variants	Related GISAID	IPD clade	Nextstrain clade	Background Mutation Rate
30X	0	0		19B	0.0002
10X	2	EPI-ISL-418241 (1)	20A	20B	0.0001
10X	2	EPI-ISL-478330 (2)	20D	20D	0.0002
10X	3	EPI-ISL-515096 (3)	19B	19B	0.0002
10X	3	EPI-ISL-695826 (2)	20A	20B	0.0002
10X	4	EPI-ISL-426289 (1)		19B	0.0003
20X	4	EPI-ISL-538846 (4)	20D	20C	0
10X	5	EPI-ISL-678284 (2)	20A	20C	0.0002
10X	5	EPI-ISL-552080 (5)	20A	20E (EU1)	0.0003
10X	7	EPI-ISL-735164 (3)	20A	20B	0.0003
10X	7	EPI-ISL-590772 (7)	20C	20G	0
10X	12	EPI-ISL-590772 (10)	20C	20G	0.0003
30X	4	EPI-ISL-591960 (2)	20F	20F	0.0002
10X	4	EPI-ISL-679446 (2)	20D	20D	0.0003
10X	4	EPI-ISL-523229 (4)	20C	20C	0
10X	5	EPI-ISL-515096 (2)	19B	19B	0.0001
10X	6	EPI-ISL-448260 (6)	20A	20A	0.0001
10X	6	EPI-ISL-439752 (5)	20C	20C	0.0001
10X	6	EPI-ISL-478330 (6)	20D	20D	0.0001
10X	6	EPI-ISL-565007 (3)	20F	20F	0.0001
20X	6	EPI-ISL-582850 (4)	19B	19B	0.0001
30X	6	EPI-ISL-515096 (3)	19B	19B	0.0001
10X	6	EPI-ISL-552080 (5)	20E (EU1)	20E (EU1)	0.0002
10X	7	EPI-ISL-448260 (5)	20A	20A	0.0002
10X	7	EPI-ISL-520103 (5)	20F	20F	0.0002
10X	7	EPI-ISL-700341 (3)	20A	20A	0.0003
10X	7	EPI-ISL-439752 (4)	20C	20C	0.0003
20X	7	EPI-ISL-434635 (5)	20B	20B	0
30X	7	EPI-ISL-434635 (5)	20B	20B	0
10X	7	EPI-ISL-613640 (7)	20E (EU1)	20E (EU1)	0
10X	8	EPI-ISL-591989 (4)	20F	20F	0.0003
20X	8	EPI-ISL-448260 (7)	20A	20A	0
30X	8	EPI-ISL-448260 (7)	20A	20A	0
20X	8	EPI-ISL-523229 (8)	20C	20C	0
30X	8	EPI-ISL-523229 (8)	20C	20C	0
10X	9	EPI-ISL-541911 (8)	20E (EU1)	20E (EU1)	0.0001
20X	9	EPI-ISL-523229 (8)	20C	20C	0.0001
30X	9	EPI-ISL-434635 (5)	20B	20B	0.0001
20X	9	EPI-ISL-515096 (3)	19B	19B	0.0002
10X	10	EPI-ISL-728566 (9)	20I/501Y.V1	20I/501Y.V1	0.0001
20X	10	EPI-ISL-448260 (6)	20A	20A	0.0001
30X	10	EPI-ISL-448260 (7)	20A	20A	0.0001
10X	10	EPI-ISL-728566 (9)	20I/501Y.V1	20I/501Y.V1	0.0002
20X	10	EPI-ISL-557495 (5)	20B	20B	0.0002
10X	10	EPI-ISL-591960 (4)	20F	20F	0
10X	11	EPI-ISL-590772 (11)	20G	20G	0.0001
30X	11	EPI-ISL-523229 (9)	20C	20C	0.0001
10X	11	EPI-ISL-590772 (11)	20G	20G	0.0002
30X	11	EPI-ISL-515096 (3)	19B	19B	0.0003
20X	11	EPI-ISL-538846 (8)	20D	20D	0
30X	11	EPI-ISL-538846 (8)	20D	20D	0
20X	12	EPI-ISL-448260 (7)	20A	20A	0.0002
30X	12	EPI-ISL-434635 (5)	20B	20B	0.0002
10X	12	EPI-ISL-704595 (10)	20I/501Y.V1	20I/501Y.V1	0.0003
20X	12	EPI-ISL-434635 (4)	20B	20B	0.0003
30X	12	EPI-ISL-434635 (5)	20B	20B	0.0003
10X	12	EPI-ISL-728566 (12)	20I/501Y.V1	20I/501Y.V1	0
30X	13	EPI-ISL-538846 (8)	20D	20D	0.0001
20X	13	EPI-ISL-487452 (4)	19B	19B	0.0003
20X	13	EPI-ISL-613640 (13)	20E (EU1)	20E (EU1)	0
20X	14	EPI-ISL-434635 (5)	20B	20B	0.0001
20X	14	EPI-ISL-523229 (8)	20C	20C	0.0002
30X	14	EPI-ISL-523229 (8)	20C	20C	0.0002
20X	14	EPI-ISL-523229 (8)	20C	20C	0.0003
30X	14	EPI-ISL-613640 (14)	20E (EU1)	20E (EU1)	0
20X	15	EPI-ISL-538846 (7)	20D	20D	0.0001
20X	15	EPI-ISL-613640 (14)	20E (EU1)	20E (EU1)	0.0001
30X	15	EPI-ISL-448260 (7)	20A	20A	0.0003
30X	16	EPI-ISL-613640 (14)	20E (EU1)	20E (EU1)	0.0002
30X	16	EPI-ISL-448260 (7)	20A	20A	0.0002
20X	16	EPI-ISL-590772 (16)	20G	20G	0
30X	16	EPI-ISL-590772 (16)	20G	20G	0
20X	17	EPI-ISL-565007 (11)	20F	20F	0.0001
30X	17	EPI-ISL-590772 (16)	20G	20G	0.0001
20X	17	EPI-ISL-538846 (8)	20D	20D	0.0002
20X	17	EPI-ISL-590772 (16)	20G	20G	0.0002
20X	17	EPI-ISL-624218 (9)	20D	20D	0.0003
30X	17	EPI-ISL-538846 (8)	20D	20D	0.0003
30X	17	EPI-ISL-613640 (14)	20E (EU1)	20E (EU1)	0.0003
30X	18	EPI-ISL-590772 (15)	20G	20G	0.0002
20X	18	EPI-ISL-448260 (7)	20A	20A	0.0003
30X	18	EPI-ISL-523229 (8)	20C	20C	0.0003
20X	19	EPI-ISL-613640 (14)	20E (EU1)	20E (EU1)	0.0003
20X	20	EPI-ISL-590772 (16)	20G	20G	0.0001
30X	20	EPI-ISL-565007 (12)	20F	20F	0.0001
20X	20	EPI-ISL-613640 (14)	20E (EU1)	20E (EU1)	0.0002
30X	20	EPI-ISL-538846 (8)	20D	20D	0.0002
30X	21	EPI-ISL-613640 (14)	20E (EU1)	20E (EU1)	0.0001
20X	21	EPI-ISL-590772 (15)	20G	20G	0.0003
20X	24	EPI-ISL-565007 (11)	20F	20F	0.0002
20X	24	EPI-ISL-565007 (12)	20F	20F	0.0003
30X	26	EPI-ISL-590772 (16)	20G	20G	0.0003
20X	27	EPI-ISL-728566 (24)	20I/501Y.V1	20I/501Y.V1	0
30X	27	EPI-ISL-728566 (24)	20I/501Y.V1	20I/501Y.V1	0
30X	28	EPI-ISL-565007 (12)	20F	20F	0.0003
20X	29	EPI-ISL-728566 (23)	20I/501Y.V1	20I/501Y.V1	0.0001
20X	29	EPI-ISL-728566 (23)	20I/501Y.V1	20I/501Y.V1	0.0002
20X	32	EPI-ISL-565007 (11)	20F	20F	0
30X	33	EPI-ISL-728566 (24)	20I/501Y.V1	20I/501Y.V1	0.0001
30X	33	EPI-ISL-728566 (24)	20I/501Y.V1	20I/501Y.V1	0.0002
30X	39	EPI-ISL-728566 (25)	20I/501Y.V1	20I/501Y.V1	0.0003
20X	40	EPI-ISL-728566 (25)	20I/501Y.V1	20I/501Y.V1	0.0003
30X	54	EPI-ISL-565007 (12)	20F	20F	0
